# Supplementary material for: Cryo-EM structures provide insight into how E. coli F1Fo ATP synthase accommodates symmetry mismatch
Source: Nat Commun. 2020 May 26;11:2615. doi: 10.1038/s41467-020-16387-2 (PMC7251095; doi:10.1038/s41467-020-16387-2)
Supplement: Supplementary file 9 — Source Data [file 41467_2020_16387_MOESM9_ESM.zip]

Archive with 12 entries (9 files):
- massspectrometrydata/
- massspectrometrydata/ATP synthase_CL.raw
- __MACOSX/
- __MACOSX/massspectrometrydata/
- __MACOSX/massspectrometrydata/._ATP synthase_CL.raw
- massspectrometrydata/ATP synthase_Phospholipids.raw
- __MACOSX/massspectrometrydata/._ATP synthase_Phospholipids.raw
- massspectrometrydata/Total membrane_CL.raw
- __MACOSX/massspectrometrydata/._Total membrane_CL.raw
- massspectrometrydata/Total membrane_Phospholipids.raw
- __MACOSX/massspectrometrydata/._Total membrane_Phospholipids.raw
- __MACOSX/._massspectrometrydata
